# Supplementary material for: The E6 Oncoprotein of HPV16 AA-c Variant Regulates Cell Migration through the MINCR/miR-28-5p/RAP1B Axis
Source: Viruses. 2022 May 5;14(5):963. doi: 10.3390/v14050963 (PMC9143115; doi:10.3390/v14050963)
Supplement: Supplementary file 1 [file viruses-14-00963-s001.zip]

Archive with 1 entries (1 files):
- viruses-1692406-supplementary.pdf
